# Supplementary material for: How French media have portrayed ADHD to the lay public and to social workers
Source: Int J Qual Stud Health Well-being. 2017 May 22;12(sup1):1298244. doi: 10.1080/17482631.2017.1298244 (PMC5510191; doi:10.1080/17482631.2017.1298244)
Supplement: Ponnou-data.xlsx [file ZQHW_A_1298244_SM4230.xlsx]

## Sheet: Feuil1
newspaper article				ADHD is			genetic/envir			other causes				treatment			ADHD outcome			imaging diag			ritaline /acad
year	month	day	newspaper	med	psy	both	gene	envir	both	neuro	prematu	other	edu	ritaline	psy	comb	antisocial	acad	addict	yes	no	yes + no	yes	no	yes + no
2015	10	29	N Obs	1								pesticide
2015	7	16	Le Point	1								colorings
2015	3	11	L'Express	1											1
2015	2	16	Sud Ouest	1									1	0		1
2015	2	13	Le Monde-1			1										1		1
2015	2	13	Le Monde-2		1								1	0
2015	2	12	La Croix	1												1
2015	2	12	Le Figaro-2	1												1
2015	2	12	Le Progès	1												1
2015	2	12	Le Figaro-1		1			1				video				1
2015	2	12	Libération-1			1								0							1
2015	2	12	Libération-2		1							video				1
2015	2	12	Libération-3			1							1			1			1
2015	2	5	Le Point-1			1										1		1					1
2015	2	5	Le Point-2			1								0		1		1
2014	12	3	Le Monde	1								pesticide
2014	11	26	L'Express	1														1
2014	9	24	L'Express	1											1
2014	9	3	Le Monde-1			1		1		1		video	1	0		1		1						1
2014	9	3	Le Monde-2			1									1
2014	9	3	Le Monde-3		1							video			1
2014	6	30	Sud Ouest			1				1			1			1		1
2014	6	17	La Croix	1										0
2014	5	27	Libération			1								0		1
2014	3	1	Le Figaro	1								age	1
2013	10	30	Le Monde	1												1		1
2013	9	9	Le Figaro	1			1			1						1		1
2013	7	12	Libération			1										1
2013	6	19	Le Monde-1	1										0		1		1					1
2013	6	19	Le Monde-2	1										1				1					1
2013	5	13	Le Progrès-1	1										0
2013	5	13	Le Progrès-2			1						poverty		0
2013	5	9	Le Point	1										0
2013	5	8	Libération			1								0
2013	5	7	La Croix-1			1			1	1			1			1		1
2013	5	7	La Croix-2	1														1	1
2013	5	7	La Croix-3	1												1		1					1
2013	3	2	Le Monde	1						1						1
2013	2	25	Le Figaro	1												1		1
2012	9	10	Le Figaro	1												1	1	1	1				1
2012	3	28	L'Express	1								anesth
2012	3	18	Sud Ouest		1								1			1
2012	3	7	La Croix		1								1		1			1
2012	3	5	Le Monde	1													1	1	1
2012	1	18	La Croix	1								aliment				1
2012	1	12	Le Figaro	1								video
2011	12	26	Le Figaro	1										0
2011	12	20	Libération	1								poverty		0		1		1
2011	5	25	La Croix	1					1		1	tabagisme
2011	5	4	La Croix	1										0
2011	4	1	Le Progrès	1								additive
2011	3	9	Le Progrès	1								video
2011	2	14	Le Figaro	1										0
2010	11	22	Le Figaro	1			1								1
2010	11	5	Le Figaro	1												1		1
2010	10	2	Le Monde	1			1
2010	10	2	Sud Ouest	1			1
2010	6	30	Sud Ouest	1						1						1		1	1
2010	6	17	Sud Ouest	1
2010	5	22	Le Progès	1						1						1		1					1
2010	5	10	Le Figaro		1								1	0		1		1
2010	4	7	La Croix		1							sex	1	0
2010	2	22	Le Figaro	1							1							1
2010	1	13	Le Monde		1								1		1			1
2009	11	16	Le Monde	1			1			1						1		1	1
2009	8	31	Libération		1					0			1	0	1
2009	8	27	N. Obs.		1								1	0	1
2009	5	28	N. Obs.			1								1			1	1
2008	12	25	Le Figaro	1								alim 0
2008	12	12	Le monde	1								TV
2008	12	1	Libération		1									0
2008	6	24	Libération	1					1
2008	5	9	Le Figaro		1							adopt	1
2008	4	5	Le Figaro		1								1		1
2007	11	22	L'Express	1										1				1
2007	11	22	Le monde	1								TV
2007	11	10	La Croix		1							TV
2007	9	19	La croix	1			1			1	1							1
2007	9	16	Le Progrès		1							video	1	0	1
2007	9	8	Le Figaro	1											1			1
2007	9	7	Le monde	1								additive
2007	6	5	Le Figaro	1									1	1
2007	5	5	Sud-Ouest	1										1
2007	4	21	Le Progrès	1					1	1		intox		1
2007	3	2	La Croix		1								1	0
2007	3	1	L'Express	1										0
2006	11	16	Le Progrès	1												1
2006	9	16	Libération		1								1			1
2006	6	7	Le Figaro		1								1
2006	6	6	Le Progès-3	1					1	1
2006	6	6	Le Progès-2			1				1			1			1		1
2006	6	6	La Croix	1										0
2006	6	6	Le Progrès-1	1										1				1
2006	3	24	Le Figaro	1										0
2006	3	4	Sud-Ouest-2			1								1
2006	2	28	Libération-2			1							1		1
2006	2	23	N. Obs.	1						1						1		1					1
2006	1	6	Sud-Ouest	1												1		1	1
2005	11	23	Le monde-2	1										0
2005	11	23	Le monde			1										1	1	1	1				1
2005	11	9	Le monde-3	1						1						1	1	1
2005	11	9	Le monde-2			1			1	1			1
2005	11	9	Le monde-4	1												1		1					1
2005	11	9	Le monde-5	1														1
2005	10	27	N. Obs.			1									1
2005	9	23	Le monde-1	1					1							1	1
2005	9	23	Le monde-2		1										1
2005	6	14	La croix	1							1
2005	5	28	Le Figaro	1					1	1						1	1	1	1
2005	4	26	Sud-Ouest	1						1					1
2005	1	17	L'Express	1										0
2004	12	15	Le Monde	1										0
2004	12	10	Le Progrès		1									0
2004	11	18	Le Figaro	1						1				1				1	1
2004	11	15	Le monde	1												1			1
2004	3	29	L'Express	1			1			1				1			1		1					1
2004	3	3	Le monde	1								alcool
2004	2	19	Le Figaro-3	1										1
2004	2	19	Le Figaro-1			1								1				1
2004	2	19	Le Figaro-2		1			1					1			1	1	1
2004	1	7	La croix-1	1												1	1	1
2004	1	7	La croix-2	1												1
2004	1	7	La croix-3	1												1		1
2004	1	7	La croix-4			1										1
2003	11	5	La croix	1							1
2003	10	30	Le Figaro		1			1					1			1									1
2003	10	2	La croix	1						1						1		1
2003	10	2	Libération			1		1					1			1								1
2003	9	30	Le Figaro		1				1				1			1									1
2003	9	16	La croix			1			1				1	0
2003	6	15	Le Progrès			1							1			1		1
2003	6	7	Sud-Ouest		1										1
2003	2	10	Sud-Ouest	1														1
2003	2	7	La croix	1
2003	2	7	Le Figaro	1														1	1
2003	2	7	Le monde	1					1		1		1					1
2003	2	6	L'Express	1			1			1				1				1					1
2002	11	26	Le Progrès	1					1	1			1	1						1
2002	10	24	La Croix	1										0
2002	7	11	Libération	1										0
2002	4	15	Le Progrès	1						1						1		1
2001	11	27	Le Figaro	1										0				1
2001	9	14	Le Point	1										0				1
2001	9	2	Sud-Ouest	1
2000	11	16	L'Express	1						1						1	1	1					1
2000	10	26	L'Express			1								0				1						1
2000	5	27	Le monde			1								0		1		1
2000	3	29	Libération	1										0
2000	2	29	Le monde	1										0				1
2000	2	27	Le Progrès	1										0
1999	7	22	Le Figaro	1						1								1
1998	11	28	Sud-Ouest	1						1								1
1998	2	27	Le Figaro			1							1			1	1	1
1997	7	3	L'Express	1										0
1995	10	30	Le Monde		1								1	0	1
1995	10	19	L'Express	1										0
1995	9	28	L'Express	1										0
1995	9	15	Le monde-2	1												1
1995	9	15	Le monde			1							1			1
newspaper article				ADHD is			genetic/envir			other causes				treatment			ADHD outcome			imaging diag			ritaline /acad
year	month	day	newspaper	med	psy	comb	gene	envir	both	neuro	prematu	other	edu	ritaline	psy	comb	delinqu	acad	addict	yes	no	yes + no	yes	no	yes + no
figure "1" indicates the presence of positve statement
figure "0" indicates a critical comment about psychostimulant prescription
